# Supplementary material for: Use of Eisenia fetida as a Biological Risk Marker in a Qualitative Eco Assessment Test of a Romanian Watercourse
Source: Biology (Basel). 2022 May 26;11(6):820. doi: 10.3390/biology11060820 (PMC9219812; doi:10.3390/biology11060820)
Supplement: Supplementary file 1 [file biology-11-00820-s001.zip]

Archive with 1 entries (1 files):
- biology-1743729-supplementary.pdf
